# Supplementary material for: A comprehensive analysis identified an autophagy-related risk model for predicting recurrence and immunotherapy response in stage I lung adenocarcinoma
Source: PeerJ. 2025 May 2;13:e19366. doi: 10.7717/peerj.19366 (PMC12051938; doi:10.7717/peerj.19366)
Supplement: Supplemental Information 1 [file peerj-13-19366-s001.rmd]

---
title: "Model_construction"
author: "SL"
date: "2023/10/18"
output: html_document
---

```{r}
rm(list = ls())
gc()
getwd()
```


```{r}
library(openxlsx)
library(data.table)
library(tidyverse)
library(dplyr)
library(plyr)

library(survival)
library(survminer)
```

# data processing-TCGA

autophagy genes 
```{r}
Autophagy <- fread("Autophagy_genes/Autophagy.txt")
```

```{r}
exp <- fread("TCGA/TCGA_exp.txt",data.table = F)
head(exp)
exp <- exp %>% dplyr::select(Patients_ID,Autophagy$Symbol)
head(exp)
```
```{r}
clinical <- fread("TCGA/TCGA_clinical.txt")
head(clinical)
clinical <- clinical %>% dplyr::select(Patients_ID,PFI,PFI.time)
head(clinical)
```
merge PFI data and autophagy genes
```{r}
data <- clinical %>% left_join(exp)
head(data)
```

# Unicox regression
```{r}
colnames(data) <- gsub("-","_",colnames(data))

# 2. Survival analysis
y<- Surv(time = data$PFI.time,event = data$PFI==1)

variable.names<- dput(names(data[,4:ncol(data)]))

univ_formulas <- sapply(variable.names,
                        function(x) as.formula(paste('y~', x)))

univ_models <- lapply( univ_formulas, function(x){coxph(x, data = data)})

univ_results <- lapply(univ_models,
                       function(x){ 
                         x <- summary(x)
                         p.value<-signif(x$wald["pvalue"], digits=2)
                         HR <-signif(x$coef[2], digits=2);#exp(beta)
                         HR.confint.lower <- signif(x$conf.int[,"lower .95"],2)
                         HR.confint.upper <- signif(x$conf.int[,"upper .95"],2)
                         HR_CI <- paste0(HR, " (", 
                                         HR.confint.lower, "-", HR.confint.upper, ")")
                         res<-c(HR_CI,HR,HR.confint.lower,HR.confint.upper,p.value)
                         names(res)<-c("HR (95%CI)", "HR","HR.confint.lower","HR.confint.upper","p.value")
                         return(res)
                       })

res <- t(as.data.frame(univ_results, check.names = FALSE))
res <- res %>% as.data.frame() %>% na.omit()
res$HR <- as.numeric(res$HR)
res$p.value <- as.numeric(res$p.value)
res <- data.frame(Symbol=rownames(res),res)
fwrite(res,"TCGA/Unicox.csv")
head(res)
```

Genes with p<0.05
```{r}
sig_res <- res %>% filter(p.value<0.05) 
dim(sig_res)
sig_res
```

# LASSO regression

```{r}
library(glmnet)
```

select genes for Lasso regression
```{r}
head(data)
data_lasso <- data %>% dplyr::select(Patients_ID,PFI,PFI.time,rownames(sig_res))
head(data_lasso)
```

Lasso regression
```{r}
# data processing
data_lasso$PFI.time <- as.double(data_lasso$PFI.time)
data_lasso$PFI <- as.double(data_lasso$PFI)

y <- data.matrix(Surv(time = data_lasso$PFI.time,
                      event = data_lasso$PFI==1))
x <- data_lasso %>% dplyr::select(-c(PFI.time,PFI)) %>% 
  as.matrix()

# LASSO regression
fit = glmnet(x, y, 
             data=data_lasso,
             family = "cox", 
             alpha=1,
             nlambda = 50,
             standardize = T)
plot(fit)

# cross validation
cvfit = cv.glmnet(x, y, 
                  family = "cox", 
                  alpha=1,
                  nlambda = 50,
                  standardize = T)
pdf("TCGA/LASSO_2.pdf")
plot(cvfit)

# results
coef.min = coef(cvfit, s = "lambda.min")
coef.min
active.min = which(coef.min != 0)
active.min
index.min = coef.min[active.min]
index.min
sig_gene_multi_cox <- row.names(coef.min)[active.min] 
sig_gene_multi_cox
choose_gene <- data.frame(Gene=sig_gene_multi_cox,
                          Coef=index.min)
choose_gene <- arrange(choose_gene,Coef)
head(choose_gene)
choose_gene <- choose_gene[-1,]
choose_gene$Role <- ifelse(choose_gene$Coef>0,"Risk","Protective")
choose_gene
```

output results 
```{r}
fwrite(choose_gene,"TCGA/LASSO_coef.csv")
```

Coefficients of LASSO regression
```{r}
choose_gene <- fread("TCGA/LASSO_coef.csv",data.table = F)
choose_gene
rownames(choose_gene) <- choose_gene$Gene
coef <- choose_gene %>% dplyr::select(Coef)
coef
```

expression matrix for model construction
```{r}
data <- fread("TCGA/TCGA_exp.txt",data.table = F)
head(data)
```

genes for model construction
```{r}
variables <- data %>% dplyr::select(choose_gene$Gene)
head(variables)
names(variables)
```

patients for model construction
```{r}
data_train_prediction <- data %>% dplyr::select(Patients_ID)
head(data_train_prediction)
```

AutophagyScores
```{r}
for (i in 1:nrow(coef)) {
  data_train_prediction <- data_train_prediction %>% mutate(y=variables[,i]*coef[i,])
  colnames(data_train_prediction)[i+1] <- rownames(coef)[i]
}
head(data_train_prediction)
```

```{r}
data_train_prediction$prediction <- rowSums(data_train_prediction[,2:ncol(data_train_prediction)])
data_train_prediction <- data_train_prediction %>% 
  dplyr::select(Patients_ID,prediction) 
head(data_train_prediction)
colnames(data_train_prediction)[2] <- "AutophagyScores"
fwrite(data_train_prediction,"TCGA/AutophagyScores.csv")
```

merge data 
```{r}
clinical <- fread("TCGA/TCGA_clinical.txt",data.table = F)
data_merge <- data_train_prediction %>% left_join(clinical) 
head(data_merge)
```


# model validation 
ROC curve
```{r}
library(timeROC)
```

```{r}
cutoff <- 365
time_roc_res <- timeROC(
  T = data_merge$PFI.time,
  delta = data_merge$PFI,
  marker = data_merge$AutophagyScores,
  cause = 1,
  weighting="marginal",
  times = c(1 * 365, 3 * 365, 5*365),
  ROC = TRUE,
  iid = TRUE
)

time_roc_res$AUC
confint(time_roc_res, level = 0.95)$CI_AUC

plot(time_roc_res, time=1 * 365, col = "red", title = FALSE)  
plot(time_roc_res, time=3 * 365, add=TRUE, col="blue") 
plot(time_roc_res, time=5 * 365, add=TRUE, col="green") 
legend("bottomright",c("1 Years" ,"3 Years", "5 Years"),
       col=c("red", "blue", "green"), lty=1, lwd=2)

time_ROC_df <- data.frame(
  TP_1year = time_roc_res$TP[, 1],
  FP_1year = time_roc_res$FP[, 1],
  TP_3year = time_roc_res$TP[, 2],
  FP_3year = time_roc_res$FP[, 2],
  TP_5year = time_roc_res$TP[, 3],
  FP_5year = time_roc_res$FP[, 3]
)

p <- ggplot(data = time_ROC_df) +
  geom_line(aes(x = FP_1year, y = TP_1year), linewidth = 1, color = "#BC3C29FF") +
  geom_line(aes(x = FP_3year, y = TP_3year), linewidth = 1, color = "#0072B5FF") +
  geom_line(aes(x = FP_5year, y = TP_5year), linewidth = 1, color = "#E18727FF") +
  geom_abline(slope = 1, intercept = 0, color = "grey", size = 1, linetype = 2) +
  theme_bw() +
  annotate("text",
           x = 0.75, y = 0.25, size = 4.5,
           label = paste0("AUC at 1 years = ", sprintf("%.3f", time_roc_res$AUC[[1]])), color = "#BC3C29FF"
  ) +
  annotate("text",
           x = 0.75, y = 0.15, size = 4.5,
           label = paste0("AUC at 3 years = ", sprintf("%.3f", time_roc_res$AUC[[2]])), color = "#0072B5FF"
  ) +
  annotate("text",
           x = 0.75, y = 0.05, size = 4.5,
           label = paste0("AUC at 5 years = ", sprintf("%.3f", time_roc_res$AUC[[3]])), color = "#E18727FF"
  ) +
  labs(x = "False positive rate", y = "True positive rate") +
  theme(
    axis.text = element_text(face = "bold", size = 11, color = "black"),
    axis.title.x = element_text(face = "bold", size = 14, color = "black", margin = margin(c(15, 0, 0, 0))),
    axis.title.y = element_text(face = "bold", size = 14, color = "black", margin = margin(c(0, 15, 0, 0)))
  )+
  ggtitle("")
plot(p)
ggsave("TCGA/ROC.pdf",p,width=6,height = 6)
```
