# Supplementary material for: A comprehensive analysis identified an autophagy-related risk model for predicting recurrence and immunotherapy response in stage I lung adenocarcinoma
Source: PeerJ. 2025 May 2;13:e19366. doi: 10.7717/peerj.19366 (PMC12051938; doi:10.7717/peerj.19366)
Supplement: Supplemental Information 3 [file peerj-13-19366-s003.rmd]

---
title: "Model_validation"
author: "SL"
date: "2023/10/20"
output: html_document
---

```{r}
library(tidyverse)
library(data.table)
library(openxlsx)

library(survival)
library(timeROC)
```

```{r}
choose_gene <- fread("TCGA/LASSO_coef.csv",data.table = F)
choose_gene
rownames(choose_gene) <- choose_gene$Gene
coef <- choose_gene %>% dplyr::select(Coef)
coef <- as.matrix(coef)
coef
```


# GSE30219, GSE37745
```{r}
exp <- fread("/home/rstudio/Dataset/GEO/NSCLC/GSE30219/GSE30219_merge.txt")
head(exp)[,1:5]
table(exp$Stage)
exp <- exp %>% filter(Stage=="I") %>% dplyr::select(Patients_ID,PFS.time,PFS,rownames(coef))
head(exp)
```

选择hub基因的表达矩阵
```{r}
variables <- exp %>% dplyr::select(choose_gene$Gene) 
head(variables)
```

需要计算预后指数的患者
```{r}
data_train_prediction <- exp %>% dplyr::select(Patients_ID)
head(data_train_prediction)
```

计算预后指数，按列添加到患者信息后面
```{r}
for (i in 1:10) {
  y=variables[,i]*coef[i,]
 data_train_prediction <- data.frame(data_train_prediction,y)
}
head(data_train_prediction)
```

预后指数=各基因乘积和
```{r}
data_train_prediction$prediction <- rowSums(data_train_prediction[,2:ncol(data_train_prediction)])

data_train_prediction <- data_train_prediction %>% 
  dplyr::select(Patients_ID,prediction) 
head(data_train_prediction)
colnames(data_train_prediction)[2] <- "AutophagyScores"
fwrite(data_train_prediction,"GEO/GSE30219/AutophagyScores.csv")
head(data_train_prediction)
```

合并临床数据
```{r}
clinical <- fread("/home/rstudio/Dataset/GEO/NSCLC/GSE30219/GSE30219_merge.txt",data.table = F)
head(clinical)[,1:5]
names(clinical)[1:20]
clinical <- clinical %>% select(Patients_ID,PFS.time,PFS)
data_merge <- data_train_prediction %>% left_join(clinical) 
head(data_merge)
```


```{r}
cutoff <- 365
time_roc_res <- timeROC(
  T = data_merge$PFS.time,
  delta = data_merge$PFS,
  marker = data_merge$AutophagyScores,
  cause = 1,
  weighting="marginal",
  times = c(1 * 365, 3 * 365, 5*365),
  ROC = TRUE,
  iid = TRUE
)

#计算AUC值及其置信区间
time_roc_res$AUC
confint(time_roc_res, level = 0.95)$CI_AUC

#绘制time-dependent ROC曲线
plot(time_roc_res, time=1 * 365, col = "red", title = FALSE)  
plot(time_roc_res, time=3 * 365, add=TRUE, col="blue") 
plot(time_roc_res, time=5 * 365, add=TRUE, col="green") 
legend("bottomright",c("1 Years" ,"3 Years", "5 Years"),
       col=c("red", "blue", "green"), lty=1, lwd=2)

#美化图
time_ROC_df <- data.frame(
  TP_1year = time_roc_res$TP[, 1],
  FP_1year = time_roc_res$FP[, 1],
  TP_3year = time_roc_res$TP[, 2],
  FP_3year = time_roc_res$FP[, 2],
  TP_5year = time_roc_res$TP[, 3],
  FP_5year = time_roc_res$FP[, 3]
)

p <- ggplot(data = time_ROC_df) +
  geom_line(aes(x = FP_1year, y = TP_1year), linewidth = 1, color = "#BC3C29FF") +
  geom_line(aes(x = FP_3year, y = TP_3year), linewidth = 1, color = "#0072B5FF") +
  geom_line(aes(x = FP_5year, y = TP_5year), linewidth = 1, color = "#E18727FF") +
  geom_abline(slope = 1, intercept = 0, color = "grey", size = 1, linetype = 2) +
  theme_bw() +
  annotate("text",
           x = 0.75, y = 0.25, size = 4.5,
           label = paste0("AUC at 1 years = ", sprintf("%.3f", time_roc_res$AUC[[1]])), color = "#BC3C29FF"
  ) +
  annotate("text",
           x = 0.75, y = 0.15, size = 4.5,
           label = paste0("AUC at 3 years = ", sprintf("%.3f", time_roc_res$AUC[[2]])), color = "#0072B5FF"
  ) +
  annotate("text",
           x = 0.75, y = 0.05, size = 4.5,
           label = paste0("AUC at 5 years = ", sprintf("%.3f", time_roc_res$AUC[[3]])), color = "#E18727FF"
  ) +
  labs(x = "False positive rate", y = "True positive rate") +
  theme(
    axis.text = element_text(face = "bold", size = 11, color = "black"),
    axis.title.x = element_text(face = "bold", size = 14, color = "black", margin = margin(c(15, 0, 0, 0))),
    axis.title.y = element_text(face = "bold", size = 14, color = "black", margin = margin(c(0, 15, 0, 0)))
  )+
  ggtitle("")
plot(p)
ggsave("GEO/GSE30219/ROC.pdf",p,width=6,height = 6)
```
